# Supplementary material for: Historical Drugs in Transylvania: Disclosing the Composition of Ointments from the “History of Pharmacy Collection” in Cluj-Napoca Through a Multi-Analytical Approach
Source: Molecules. 2024 Nov 14;29(22):5356. doi: 10.3390/molecules29225356 (PMC11596852; doi:10.3390/molecules29225356)
Supplement: Supplementary file 1 [file molecules-29-05356-s001.zip]

Archive with 1 entries (1 files):
- molecules-3261540-supplementary.pdf
